# Supplementary material for: SARS-CoV-2 Aerosol and Intranasal Exposure Models in Ferrets
Source: Viruses. 2023 Nov 29;15(12):2341. doi: 10.3390/v15122341 (PMC10747480; doi:10.3390/v15122341)
Supplement: Supplementary file 1 [file viruses-15-02341-s001.zip]

Archive with 1 entries (1 files):
- viruses-2728024-supplementary.pdf
